# Supplementary material for: miRNA independent hepacivirus variants suggest a strong evolutionary pressure to maintain miR-122 dependence
Source: PLoS Pathog. 2017 Oct 30;13(10):e1006694. doi: 10.1371/journal.ppat.1006694 (PMC5679655; doi:10.1371/journal.ppat.1006694)
Supplement: S1 Table — (XLSX) [file ppat.1006694.s003.xlsx]

## Sheet: Sheet1
Primer Name	Primer Sequence
Dicer.sgRNAEX19.1a	CACCGAACCAGTATCTTCAAGTAA
Dicer.sgRNAEX19.1b	AAACTTACTTGAAGATACTGGTTC
Dicer.sgRNAEX19.2a	CACCGTTCTTTCTGGCTGACTGCAC
Dicer.sgRNAEX19.2b	AAACGTGCAGTCAGCCAGAAAGAAC
Dicer.sgRNAEX2.1a	CACCGCGTATAAAGACGTAGACTGT
Dicer.sgRNAEX2.1b	AAACACAGTCTACGTCTTTATACGC
Dicer.sgRNAEX2.2a	CACCGTATTTTATCAAGTTGTGCA
Dicer.sgRNAEX2.2b	AAACTGCACAACTTGATAAAATAC
DicerEX19_GenomicF	GAGAGTTTTGTTTTTATACTTGGCCCATT
DicerEX19_GenomicR	AGACTGAAAATGCTGATGCAGTAAC
DicerEX2_GenomicF	CATTTCAACACGTATTTACACAATACAGCTG
DicerEX2_GenomicR	CAGAAGCAGAACATTTAAGAGAAACAGC
RU-O-17104	CGCCGATCTTTAGGGATGGGC
RU-O-17131	GGCCAACAGAAGGATGAC
RU-O-19451	TATACGCGTGGACGTCCTTCCCCAGGAGC
RU-O-19452	GCGCGGATCCGCGTGAAACTTGGTGAATCTTTATTAAACTAGG
RU-O-21903	ATGAGCACAAATCCTAAACCTCAAA
RU-O-21134	CAAGCGGCCGCTAATACGACTCACTATAGACCTGCCCCTAATAGGGGCGACACTCCGCCATGAATNNNNNNCCTGTGAGGAACTACTGTCTTCAC
RU-O-21135	CAAGCGGCCGCTAATACGACTCACTATAGACCTCCGTGCTAGGCACGGTGCGTTGTCAGCGTTTTGCGCTTGCATGCGCTACACGCGTCGTCCAACGCGGAGGGAACTTCACATCACCATGTGTNNNNNNCCCTGTGAGGAACTACTGTCTTC
